# Supplementary material for: Carajurin Induces Apoptosis in Leishmania amazonensis Promastigotes through Reactive Oxygen Species Production and Mitochondrial Dysfunction
Source: Pharmaceuticals (Basel). 2022 Mar 9;15(3):331. doi: 10.3390/ph15030331 (PMC8948652; doi:10.3390/ph15030331)
Supplement: Supplementary file 1 [file pharmaceuticals-15-00331-s001.zip]

Archive with 1 entries (1 files):
- pharmaceuticals-1587026-supplementary.pdf
